# Supplementary material for: Ultrasonography Comparison of Diaphragm Morphological Structure and Function in Young and Middle-Aged Subjects with and without Non-Specific Chronic Low Back Pain: A Case-Control Study
Source: Pain Res Manag. 2022 Dec 16;2022:7929982. doi: 10.1155/2022/7929982 (PMC9788885; doi:10.1155/2022/7929982)
Supplement: Supplementary Materials — Supplementary 1: STROBE checklist; Supplementary 2: CONSORT checklist. [file 7929982.f1.zip]

Archive with 2 entries (2 files):
- Supplementary 1 STROBE checklist.doc
- Supplementary 2 CONSORT Checklist.doc
